# Supplementary material for: Reliability of thoracolumbar burst fracture classification in the Swedish Fracture Register
Source: BMC Musculoskelet Disord. 2024 Apr 12;25:281. doi: 10.1186/s12891-024-07395-0 (PMC11010401; doi:10.1186/s12891-024-07395-0)
Supplement: Supplementary file 2 — Supplementary Material 2. [file 12891_2024_7395_MOESM2_ESM.xlsx]

## Sheet: Supplementary Material
Age group	Sex	Medical imaging modality	Registering physician	Hospital type	Mechanism of injury	Treatment	Neurology	Fracture level Swedish Fracture Register	Fracture level Gold Standard	Type A Swedish Fracture Register	Type B Swedish Fracture Register	Type A Reviewer 1	Type A Reviewer 2	Type A Reviewer 1 2nd review	Type A Reviewer 2 2nd review	Type B Reviewer 1	Type B Reviewer 2	Type B Reviewer 1 2nd review	Type B Reviewer 2 2nd review	Type A Gold Standard	Type B Gold Standard	Type C Gold Standard	AOSpine Swedish Fracture Register	AOSpine Gold Standard
50-59	Male	CT	Resident	County Hospital	Fall from height	Non-operative	Intact	L3	L3	A3/4	B0	A3	A1	NA	NA	B0	B0	NA	NA	A1	B0	NA	A3/4	A1
50-59	Female	CT	Unknown	County Hospital	Road traffic accident	Non-operative	Intact	L3	L3	A3/4	BX	A3	A1	NA	NA	B0	B0	NA	NA	A1	B0	NA	A3/4	A1
20-29	Female	Conventional radiograph	Resident	County Hospital	Fall from height	Non-operative	Intact	L1	L1	A3/4	BX	A1	A1	NA	NA	B0	B0	NA	NA	A1	B0	NA	A3/4	A1
40-49	Male	Conventional radiograph	Unknown	County Hospital	Fall from height	Non-operative	Intact	L1	L1	A3/4	B0	A1	A1	NA	NA	B0	B0	NA	NA	A1	B0	NA	A3/4	A1
40-49	Male	CT	Unknown	County Hospital	Road traffic accident	Non-operative	Intact	L1	L1	A3/4	B0	A1	A1	A1	A1	B0	B0	B0	B0	A1	B0	NA	A3/4	A1
60-69	Female	Conventional radiograph	Intern	County Hospital	Fall from height	Non-operative	Intact	Th12	Th12	A3/4	B0	A1	A1	NA	NA	B0	B0	NA	NA	A1	B0	NA	A3/4	A1
50-59	Female	CT	Resident	County Hospital	Horse riding accident	Non-operative	Intact	L3	L3	A3/4	B0	A2	A1	A1	A2	B0	B0	B0	B0	A1	B0	NA	A3/4	A1
60-69	Female	CT	Orthopedic surgeon	County Hospital	Exposure to mechanical forces	Non-operative	Intact	L3	L3	A3/4	B0	A1	A1	NA	NA	B0	B0	NA	NA	A1	B0	NA	A3/4	A1
20-29	Male	CT	Intern	County Hospital	Road traffic accident	Non-operative	Intact	Th12	Th12	A3/4	B0	A1	A1	NA	NA	B0	B0	NA	NA	A1	B0	NA	A3/4	A1
40-49	Male	CT	Orthopedic surgeon	County Hospital	Fall from height	Non-operative	Intact	Th12	Th12	A3/4	B0	A4	A1	NA	NA	B0	B0	NA	NA	A1	B0	NA	A3/4	A1
<20	Male	CT	Unknown	County Hospital	Road traffic accident	Non-operative	Intact	L2	L2	A3/4	B0	A1	A1	A1	A1	B0	B0	B0	B0	A1	B0	NA	A3/4	A1
20-29	Male	CT and MRI	Orthopedic surgeon	County Hospital	Road traffic accident	Non-operative	Intact	L2	L2	A3/4	B0	A1	A1	NA	NA	B0	B0	NA	NA	A1	B0	NA	A3/4	A1
40-49	Male	CT	Orthopedic surgeon	County Hospital	Fall from height	Non-operative	Intact	Th12	Th12	A3/4	B0	A3	A1	NA	NA	B0	B0	NA	NA	A1	B0	NA	A3/4	A1
50-59	Female	CT	Orthopedic surgeon	County Hospital	Road traffic accident	Non-operative	Intact	Th10	Th10	A3/4	B0	A1	A1	A1	A1	B0	B0	B0	B0	A1	B0	NA	A3/4	A1
20-29	Male	CT	Spine surgeon	University Hospital	Road traffic accident	Non-operative	Intact	L3	L3	A3/4	B0	A1	A1	A1	A1	B0	B0	B0	B0	A1	B0	NA	A3/4	A1
40-49	Male	CT	Spine surgeon	County Hospital	Fall from height	Non-operative	Intact	L1	L1	A3/4	B0	A1	A1	NA	NA	B0	B0	NA	NA	A1	B0	NA	A3/4	A1
40-49	Male	CT	Intern	County Hospital	Road traffic accident	Non-operative	Intact	L1	L1	A3/4	BX	A1	A1	A1	A1	B0	B0	B0	B0	A1	B0	NA	A3/4	A1
40-49	Male	CT	Resident	County Hospital	Fall from height	Non-operative	Intact	L2	L2	A3/4	BX	A1	A1	A1	A1	B0	B0	B0	B0	A1	B0	NA	A3/4	A1
30-39	Female	CT and MRI	Unknown	County Hospital	Road traffic accident	Non-operative	Intact	L1	Th12	A3/4	B0	A1	A1	NA	NA	B0	B0	NA	NA	A1	B0	NA	A3/4	A1
30-39	Male	CT and MRI	Spine surgeon	University Hospital	Road traffic accident	Non-operative	Intact	Th12	Th12	A3/4	B0	A3	A1	NA	NA	B0	B0	NA	NA	A1	B0	NA	A3/4	A1
20-29	Female	CT	Unknown	County Hospital	Road traffic accident	Non-operative	Intact	L2	L2	A3/4	B0	A1	A1	NA	NA	B0	B0	NA	NA	A1	B0	NA	A3/4	A1
<20	Male	CT	Intern	County Hospital	Fall from height	Non-operative	Intact	L2	L2	A3/4	B0	A1	A1	NA	NA	B0	B0	NA	NA	A1	B0	NA	A3/4	A1
50-59	Male	CT	Unknown	County Hospital	Fall from height	Non-operative	Intact	Th12	Th12	A3/4	B0	A1	A1	NA	NA	B0	B0	NA	NA	A1	B0	NA	A3/4	A1
60-69	Female	CT and MRI	Orthopedic surgeon	University Hospital	Road traffic accident	Non-operative	Intact	L1	L1	A3/4	B0	A1	A3	NA	NA	B0	B0	NA	NA	A1	B0	NA	A3/4	A1
50-59	Female	CT	Spine surgeon	University Hospital	Road traffic accident	Operative	Intact	L2	L2	A3/4	B2	A1	A1	NA	NA	B0	B0	NA	NA	A1	B0	NA	B2-A3/4	A1
20-29	Female	CT and MRI	Spine surgeon	County Hospital	Fall from height	Non-operative	Intact	L2	L2	A3/4	BX	A2	A2	NA	NA	B0	B2	NA	NA	A2	B0	NA	A3/4	A2
40-49	Male	CT	Resident	County Hospital	Road traffic accident	Non-operative	Intact	L3	L3	A3/4	B0	A2	A2	NA	NA	B0	B0	NA	NA	A2	B0	NA	A3/4	A2
50-59	Male	CT	Orthopedic surgeon	County Hospital	Fall from height	Non-operative	Intact	L1	L1	A3/4	B0	A2	A1	NA	NA	B0	B0	NA	NA	A2	B0	NA	A3/4	A2
20-29	Female	CT	Spine surgeon	University Hospital	Road traffic accident	Non-operative	Intact	L3	L3	A3/4	B0	A2	A2	NA	NA	B0	B0	NA	NA	A2	B0	NA	A3/4	A2
40-49	Male	CT	Resident	County Hospital	Fall from height	Non-operative	Intact	L2	L2	A3/4	BX	A3	A1	NA	NA	B0	B0	NA	NA	A3	B0	NA	A3/4	A3/4
30-39	Male	CT and MRI	Resident	County Hospital	Road traffic accident	Non-operative	Intact	L2	L2	A3/4	B0	A4	A4	NA	NA	B0	B0	NA	NA	A4	B0	NA	A3/4	A3/4
60-69	Female	CT	Orthopedic surgeon	County Hospital	Fall from height	Non-operative	Intact	L1	L1	A3/4	B0	A3	A3	NA	NA	B0	B0	NA	NA	A3	B0	NA	A3/4	A3/4
50-59	Female	CT	Spine surgeon	University Hospital	Horse riding accident	Non-operative	Intact	L1	L1	A3/4	B2	A4	A4	A4	A4	B0	B0	B0	B0	A4	B0	NA	B2-A3/4	A3/4
30-39	Male	CT	Unknown	County Hospital	Fall from height	Non-operative	Intact	L1	L1	A3/4	B2	A3	A3	NA	NA	B0	B0	NA	NA	A3	B0	NA	B2-A3/4	A3/4
30-39	Female	CT	Orthopedic surgeon	County Hospital	Horse riding accident	Non-operative	Intact	L1	L1	A3/4	B0	A3	A3	NA	NA	B0	B0	NA	NA	A3	B0	NA	A3/4	A3/4
50-59	Female	CT	Resident	County Hospital	Horse riding accident	Non-operative	Intact	L1	L1	A3/4	B0	A3	A3	NA	NA	B0	B0	NA	NA	A3	B0	NA	A3/4	A3/4
20-29	Male	CT	Unknown	County Hospital	Road traffic accident	Non-operative	Intact	L1	L2	A3/4	B0	A3	A3	NA	NA	B0	B0	NA	NA	A3	B0	NA	A3/4	A3/4
40-49	Female	CT	Unknown	County Hospital	Horse riding accident	Non-operative	Intact	L1	L1	A3/4	B0	A3	A3	A3	A3	B0	B0	B0	B0	A3	B0	NA	A3/4	A3/4
40-49	Male	CT and MRI	Spine surgeon	University Hospital	Fall from height	Non-operative	Intact	Th12	Th12	A3/4	B0	A3	A3	NA	NA	B0	B0	NA	NA	A3	B0	NA	A3/4	A3/4
40-49	Male	CT	Resident	County Hospital	Road traffic accident	Non-operative	Intact	Th12	Th12	A3/4	B0	A3	A3	NA	NA	B0	B0	NA	NA	A3	B0	NA	A3/4	A3/4
20-29	Male	CT	Unknown	County Hospital	Fall from height	Non-operative	Intact	Th12	Th12	A3/4	B1	A3	A3	NA	NA	B0	B0	NA	NA	A3	B0	NA	B1-A3/4	A3/4
50-59	Male	CT	Resident	County Hospital	Fall from height	Non-operative	Intact	L1	L1	A3/4	B0	A3	A3	A3	A3	B0	B0	B0	B0	A3	B0	NA	A3/4	A3/4
40-49	Male	CT and MRI	Unknown	County Hospital	Fall from height	Non-operative	Intact	L1	L1	A3/4	B2	A4	A4	NA	NA	B0	B0	NA	NA	A4	B0	NA	B2-A3/4	A3/4
50-59	Female	CT	Unknown	University Hospital	Self-inflicted injury	Non-operative	Intact	L3	L3	A3/4	B0	A3	A3	NA	NA	B0	B0	NA	NA	A3	B0	NA	A3/4	A3/4
40-49	Female	CT	Unknown	County Hospital	Fall from height	Non-operative	Intact	L1	L1	A3/4	B0	A3	A3	NA	NA	B0	B0	NA	NA	A3	B0	NA	A3/4	A3/4
50-59	Male	CT	Spine surgeon	University Hospital	Fall from height	Non-operative	Intact	L2	L2	A3/4	BX	A4	A4	NA	NA	B0	B0	NA	NA	A4	B0	NA	A3/4	A3/4
20-29	Female	CT	Unknown	County Hospital	Horse riding accident	Non-operative	Intact	L1	L1	A3/4	B0	A3	A3	A3	A3	B0	B0	B0	B0	A3	B0	NA	A3/4	A3/4
30-39	Male	CT and MRI	Unknown	County Hospital	Horse riding accident	Non-operative	Intact	L1	L1	A3/4	B0	A4	A4	NA	NA	B0	B0	NA	NA	A4	B0	NA	A3/4	A3/4
60-69	Male	CT	Resident	County Hospital	Road traffic accident	Non-operative	Intact	L1	L1	A3/4	B1	A3	A3	NA	NA	B0	B0	NA	NA	A3	B0	NA	B1-A3/4	A3/4
60-69	Male	CT	Unknown	County Hospital	Fall from height	Non-operative	Intact	L2	L2	A3/4	B0	A3	A3	NA	NA	B0	B0	NA	NA	A3	B0	NA	A3/4	A3/4
60-69	Male	CT	Unknown	County Hospital	Fall from height	Non-operative	Intact	Th12	Th12	A3/4	B0	A3	A4	NA	NA	B0	B0	NA	NA	A4	B0	NA	A3/4	A3/4
20-29	Male	CT	Intern	County Hospital	Fall from height	Non-operative	Intact	Th12	Th12	A3/4	B0	A3	A3	A3	A3	B0	B0	B0	B0	A3	B0	NA	A3/4	A3/4
30-39	Female	CT	Spine surgeon	County Hospital	Fall from height	Non-operative	Intact	Th11	Th11	A3/4	B0	A3	A3	NA	NA	B0	B0	NA	NA	A3	B0	NA	A3/4	A3/4
50-59	Male	CT	Orthopedic surgeon	County Hospital	Fall from height	Non-operative	Intact	L2	L2	A3/4	BX	A3	A3	NA	NA	B0	B0	NA	NA	A3	B0	NA	A3/4	A3/4
20-29	Female	Conventional radiograph	Unknown	County Hospital	Road traffic accident	Non-operative	Intact	L2	L2	A3/4	B0	A3	A3	NA	NA	B0	B0	NA	NA	A3	B0	NA	A3/4	A3/4
20-29	Female	CT	Orthopedic surgeon	County Hospital	Road traffic accident	Non-operative	Intact	L2	L2	A3/4	B0	A3	A3	NA	NA	B0	B0	NA	NA	A3	B0	NA	A3/4	A3/4
60-69	Male	Conventional radiograph	Unknown	County Hospital	Fall from height	Non-operative	Intact	Th12	Th12	A3/4	B0	A4	A1	A1	A1	B0	B0	B0	B0	A4	B0	NA	A3/4	A3/4
20-29	Male	CT	Orthopedic surgeon	County Hospital	Fall from height	Non-operative	Intact	L1	L1	A3/4	B0	A3	A3	NA	NA	B0	B0	NA	NA	A3	B0	NA	A3/4	A3/4
30-39	Male	CT	Spine surgeon	University Hospital	Road traffic accident	Non-operative	Intact	L2	L2	A3/4	B0	A3	A3	NA	NA	B0	B0	NA	NA	A3	B0	NA	A3/4	A3/4
40-49	Male	CT and MRI	Spine surgeon	County Hospital	Road traffic accident	Non-operative	Intact	L1	L1	A3/4	B0	A4	A4	NA	NA	B0	B0	NA	NA	A4	B0	NA	A3/4	A3/4
60-69	Male	CT and MRI	Orthopedic surgeon	County Hospital	Road traffic accident	Non-operative	Intact	L1	L1	A3/4	B0	A4	A3	NA	NA	B0	B0	NA	NA	A4	B0	NA	A3/4	A3/4
40-49	Female	CT	Unknown	University Hospital	Fall from height	Non-operative	Intact	Th12	Th12	A3/4	BX	A4	A4	NA	NA	B0	B0	NA	NA	A4	B0	NA	A3/4	A3/4
50-59	Male	CT	Unknown	County Hospital	Horse riding accident	Non-operative	Intact	Th12	L1	A3/4	B1	A4	A4	NA	NA	B0	B0	NA	NA	A4	B0	NA	B1-A3/4	A3/4
40-49	Male	CT	Spine surgeon	University Hospital	Fall from height	Non-operative	Intact	Th12	Th12	A3/4	B2	A4	A4	NA	NA	B0	B0	NA	NA	A4	B0	NA	B2-A3/4	A3/4
20-29	Female	CT	Orthopedic surgeon	University Hospital	Horse riding accident	Non-operative	Intact	L1	L1	A3/4	B0	A3	A3	A3	A3	B0	B0	B0	B0	A3	B0	NA	A3/4	A3/4
50-59	Female	CT	Intern	County Hospital	Fall from height	Non-operative	Intact	L1	L1	A3/4	BX	A3	A3	NA	NA	B0	B0	NA	NA	A3	B0	NA	A3/4	A3/4
40-49	Male	CT	Orthopedic surgeon	County Hospital	Exposure to mechanical forces	Non-operative	Intact	L2	L2	A3/4	B0	A4	A4	NA	NA	B0	B0	NA	NA	A4	B0	NA	A3/4	A3/4
20-29	Male	CT and MRI	Unknown	County Hospital	Road traffic accident	Non-operative	Intact	Th12	Th12	A3/4	B0	A3	A3	NA	NA	B0	B0	NA	NA	A3	B0	NA	A3/4	A3/4
50-59	Male	CT	Resident	University Hospital	Fall from height	Non-operative	Intact	Th12	Th12	A3/4	B1	A4	A4	NA	NA	B0	B0	NA	NA	A4	B0	NA	B1-A3/4	A3/4
40-49	Female	CT	Unknown	County Hospital	Horse riding accident	Non-operative	Intact	L3	L3	A3/4	BX	A3	A3	NA	NA	B0	B0	NA	NA	A3	B0	NA	A3/4	A3/4
30-39	Female	CT	Spine surgeon	University Hospital	Bicycle accident	Non-operative	Intact	L1	L1	A3/4	B0	A3	A3	A3	A3	B0	B0	B0	B0	A3	B0	NA	A3/4	A3/4
60-69	Female	CT	Unknown	County Hospital	Road traffic accident	Non-operative	Intact	Th12	Th12	A3/4	B0	A3	A3	NA	NA	B0	B0	NA	NA	A3	B0	NA	A3/4	A3/4
50-59	Female	CT	Resident	University Hospital	Fall from height	Non-operative	Intact	L1	L1	A3/4	B0	A3	A3	NA	NA	B0	B0	NA	NA	A3	B0	NA	A3/4	A3/4
20-29	Female	CT	Unknown	County Hospital	Fall from height	Non-operative	Intact	L1	L1	A3/4	BX	A3	A3	NA	NA	B0	B0	NA	NA	A3	B0	NA	A3/4	A3/4
60-69	Female	CT	Orthopedic surgeon	County Hospital	Road traffic accident	Non-operative	Intact	L1	L1	A3/4	B0	A4	A4	NA	NA	B2	B0	NA	NA	A4	B0	NA	A3/4	A3/4
20-29	Male	CT	Intern	County Hospital	Road traffic accident	Non-operative	Intact	L1	L1	A3/4	B2	A4	A4	NA	NA	B0	B0	NA	NA	A4	B0	NA	B2-A3/4	A3/4
50-59	Male	CT	Orthopedic surgeon	County Hospital	Road traffic accident	Non-operative	Intact	L1	L1	A3/4	B2	A4	A4	NA	NA	B0	B0	NA	NA	A4	B0	NA	B2-A3/4	A3/4
50-59	Female	CT	Orthopedic surgeon	County Hospital	Fall from height	Non-operative	Intact	Th12	Th12	A3/4	B0	A3	A3	NA	NA	B0	B0	NA	NA	A3	B0	NA	A3/4	A3/4
60-69	Female	CT and MRI	Spine surgeon	County Hospital	Fall from height	Non-operative	Intact	L1	L1	A3/4	BX	A4	A4	NA	NA	B0	B0	NA	NA	A4	B0	NA	A3/4	A3/4
20-29	Female	CT	Orthopedic surgeon	County Hospital	Road traffic accident	Non-operative	Intact	Th12	Th12	A3/4	B0	A3	A3	NA	NA	B0	B0	NA	NA	A3	B0	NA	A3/4	A3/4
40-49	Female	CT	Unknown	County Hospital	Road traffic accident	Non-operative	Intact	L1	L1	A3/4	B0	A4	A4	A4	A4	B0	B0	B0	B0	A4	B0	NA	A3/4	A3/4
60-69	Male	CT	Resident	County Hospital	Road traffic accident	Non-operative	Intact	Th12	Th12	A3/4	B0	A4	A4	NA	NA	B0	B0	NA	NA	A4	B0	NA	A3/4	A3/4
30-39	Male	CT	Orthopedic surgeon	County Hospital	Fall from height	Non-operative	Intact	L2	L2	A3/4	B0	A3	A3	NA	NA	B0	B0	NA	NA	A3	B0	NA	A3/4	A3/4
60-69	Female	Conventional radiograph	Resident	County Hospital	Road traffic accident	Non-operative	Intact	L1	L1	A3/4	B0	A3	A1	A3	A1	B0	B0	B0	B0	A3	B0	NA	A3/4	A3/4
30-39	Female	CT	Resident	County Hospital	Exposure to mechanical forces	Non-operative	Intact	Th12	Th12	A3/4	BX	A3	A3	NA	NA	B0	B0	NA	NA	A3	B0	NA	A3/4	A3/4
40-49	Female	CT	Resident	County Hospital	Road traffic accident	Non-operative	Intact	L3	L3	A3/4	B2	A3	A3	NA	NA	B0	B0	NA	NA	A3	B0	NA	B2-A3/4	A3/4
30-39	Male	CT and MRI	Resident	County Hospital	Fall from height	Non-operative	Intact	L1	L1	A3/4	B0	A4	A4	NA	NA	B0	B0	NA	NA	A4	B0	NA	A3/4	A3/4
60-69	Female	CT	Orthopedic surgeon	County Hospital	Fall from height	Non-operative	Intact	L1	L1	A3/4	B0	A4	A3	NA	NA	B0	B0	NA	NA	A4	B0	NA	A3/4	A3/4
50-59	Female	CT	Spine surgeon	County Hospital	Fall from height	Non-operative	Intact	Th12	Th12	A3/4	B0	A3	A3	NA	NA	B0	B0	NA	NA	A3	B0	NA	A3/4	A3/4
20-29	Male	CT	Unknown	County Hospital	Fall from height	Non-operative	Intact	L1	L1	A3/4	B0	A4	A3	NA	NA	B2	B0	NA	NA	A4	B0	NA	A3/4	A3/4
40-49	Male	CT	Resident	County Hospital	Road traffic accident	Non-operative	Intact	L3	L3	A3/4	BX	A3	A3	NA	NA	B0	B0	NA	NA	A3	B0	NA	A3/4	A3/4
20-29	Female	CT	Intern	County Hospital	Road traffic accident	Non-operative	Intact	Th12	Th12	A3/4	B0	A3	A1	NA	NA	B0	B0	NA	NA	A3	B0	NA	A3/4	A3/4
20-29	Female	CT	Orthopedic surgeon	University Hospital	Horse riding accident	Non-operative	Intact	L2	L2	A3/4	B0	A3	A1	NA	NA	B0	B0	NA	NA	A3	B0	NA	A3/4	A3/4
20-29	Male	CT	Orthopedic surgeon	County Hospital	Road traffic accident	Non-operative	Intact	L2	L2	A3/4	B0	A3	A3	A3	A3	B0	B0	B0	B0	A3	B0	NA	A3/4	A3/4
30-39	Female	CT	Unknown	County Hospital	Road traffic accident	Non-operative	Intact	L2	L2	A3/4	B0	A3	A3	NA	NA	B0	B0	NA	NA	A3	B0	NA	A3/4	A3/4
<20	Male	CT	Orthopedic surgeon	County Hospital	Struck against object	Non-operative	Intact	L3	L3	A3/4	B0	A4	A3	NA	NA	B0	B0	NA	NA	A4	B0	NA	A3/4	A3/4
30-39	Male	CT and MRI	Orthopedic surgeon	County Hospital	Fall from height	Non-operative	Intact	L1	L1	A3/4	B0	A3	A1	NA	NA	B0	B0	NA	NA	A3	B0	NA	A3/4	A3/4
30-39	Male	Conventional radiograph	Orthopedic surgeon	County Hospital	Fall from height	Non-operative	Intact	L1	L1	A3/4	B0	A3	A1	NA	NA	B0	B0	NA	NA	A3	B0	NA	A3/4	A3/4
20-29	Male	CT	Intern	University Hospital	Fall from height	Non-operative	Intact	Th12	Th12	A3/4	B0	A3	A3	NA	NA	B0	B0	NA	NA	A3	B0	NA	A3/4	A3/4
20-29	Female	CT	Intern	County Hospital	Fall from height	Non-operative	Intact	L3	L3	A3/4	B0	A4	A1	NA	NA	B0	B0	NA	NA	A4	B0	NA	A3/4	A3/4
20-29	Male	CT and MRI	Resident	County Hospital	Fall from height	Non-operative	Intact	Th12	Th12	A3/4	B0	A3	A1	NA	NA	B0	B0	NA	NA	A3	B0	NA	A3/4	A3/4
20-29	Male	CT	Unknown	University Hospital	Road traffic accident	Non-operative	Intact	L2	L2	A3/4	B0	A3	A3	NA	NA	B0	B0	NA	NA	A3	B0	NA	A3/4	A3/4
60-69	Male	CT and MRI	Spine surgeon	County Hospital	Road traffic accident	Non-operative	Intact	L3	L3	A3/4	B0	A4	A4	NA	NA	B0	B0	NA	NA	A4	B0	NA	A3/4	A3/4
50-59	Female	CT	Orthopedic surgeon	County Hospital	Road traffic accident	Non-operative	Intact	L3	L3	A3/4	B1	A4	A4	NA	NA	B0	B0	NA	NA	A4	B0	NA	B1-A3/4	A3/4
50-59	Male	CT	Spine surgeon	University Hospital	Fall from height	Non-operative	Intact	L3	L3	A3/4	B0	A4	A4	NA	NA	B0	B0	NA	NA	A4	B0	NA	A3/4	A3/4
50-59	Female	CT	Orthopedic surgeon	University Hospital	Fall from height	Non-operative	Intact	L1	L1	A3/4	B0	A4	A4	NA	NA	B0	B0	NA	NA	A4	B0	NA	A3/4	A3/4
50-59	Male	Conventional radiograph	Unknown	County Hospital	Fall from height	Non-operative	Radiculopathy	L1	L1	A3/4	B0	A3	A1	A3	A1	B0	B0	B0	B0	A3	B0	NA	A3/4	A3/4
50-59	Male	CT	Intern	County Hospital	Road traffic accident	Non-operative	Intact	L1	L1	A3/4	B0	A3	A3	NA	NA	B0	B0	NA	NA	A3	B0	NA	A3/4	A3/4
50-59	Male	CT	Resident	University Hospital	Struck against object	Non-operative	Intact	Th12	L1	A3/4	B0	A3	A3	NA	NA	B0	B0	NA	NA	A3	B0	NA	A3/4	A3/4
50-59	Male	CT	Spine surgeon	University Hospital	Road traffic accident	Non-operative	Intact	L2	L2	A3/4	B0	A3	A1	NA	NA	B0	B0	NA	NA	A3	B0	NA	A3/4	A3/4
40-49	Male	CT	Unknown	County Hospital	Road traffic accident	Non-operative	Intact	L3	L3	A3/4	B0	A4	A4	NA	NA	B0	B0	NA	NA	A4	B0	NA	A3/4	A3/4
60-69	Female	CT	Unknown	County Hospital	Fall from height	Non-operative	Intact	Th12	Th12	A3/4	B0	A3	A4	A3	A3	B0	B0	B0	B0	A3	B0	NA	A3/4	A3/4
60-69	Female	CT	Resident	University Hospital	Fall from height	Non-operative	Intact	Th12	L1	A3/4	B0	A3	A3	NA	NA	B0	B0	NA	NA	A3	B0	NA	A3/4	A3/4
<20	Female	CT and MRI	Unknown	County Hospital	Road traffic accident	Non-operative	Intact	Th11	Th11	A3/4	BX	A3	A3	NA	NA	B0	B0	NA	NA	A3	B0	NA	A3/4	A3/4
60-69	Male	CT	Unknown	County Hospital	Fall from height	Non-operative	Intact	Th12	Th12	A3/4	B0	A4	A3	NA	NA	B0	B0	NA	NA	A4	B0	NA	A3/4	A3/4
40-49	Female	CT and MRI	Resident	University Hospital	Road traffic accident	Non-operative	Intact	L1	L1	A3/4	BX	A3	A3	A3	A3	B0	B0	B0	B0	A3	B0	NA	A3/4	A3/4
30-39	Male	CT	Spine surgeon	University Hospital	Fall from height	Non-operative	Intact	Th12	Th12	A3/4	B0	A3	A3	NA	NA	B0	B0	NA	NA	A3	B0	NA	A3/4	A3/4
60-69	Male	CT	Spine surgeon	University Hospital	Fall from height	Non-operative	Intact	Th11	Th11	A3/4	B0	A3	A4	NA	NA	B0	B0	NA	NA	A4	B0	NA	A3/4	A3/4
60-69	Female	CT	Spine surgeon	County Hospital	Fall from height	Non-operative	Intact	L1	L1	A3/4	B1	A4	A4	NA	NA	B0	B0	NA	NA	A4	B0	NA	B1-A3/4	A3/4
20-29	Female	CT	Unknown	County Hospital	Horse riding accident	Non-operative	Intact	L1	L1	A3/4	B0	A4	A4	A4	A4	B0	B0	B0	B0	A4	B0	NA	A3/4	A3/4
40-49	Female	Conventional radiograph	Unknown	University Hospital	Road traffic accident	Non-operative	Intact	L1	L1	A3/4	BX	A3	A3	NA	NA	B0	B0	NA	NA	A3	B0	NA	A3/4	A3/4
50-59	Male	CT and MRI	Spine surgeon	County Hospital	Missing	Non-operative	Intact	L1	L1	A3/4	BX	A4	A4	NA	NA	B0	B0	NA	NA	A4	B0	NA	A3/4	A3/4
20-29	Male	CT	Intern	County Hospital	Road traffic accident	Non-operative	Intact	L1	L1	A3/4	B0	A3	A3	NA	NA	B0	B0	NA	NA	A3	B0	NA	A3/4	A3/4
20-29	Male	CT and MRI	Orthopedic surgeon	County Hospital	Road traffic accident	Non-operative	Intact	L2	L2	A3/4	BX	A4	A4	A4	A4	B0	B0	B0	B0	A4	B0	NA	A3/4	A3/4
40-49	Female	CT	Unknown	County Hospital	Fall from height	Non-operative	Intact	Th12	Th12	A3/4	B0	A3	A3	NA	NA	B0	B0	NA	NA	A3	B0	NA	A3/4	A3/4
40-49	Male	CT	Unknown	County Hospital	Road traffic accident	Non-operative	Intact	L1	L1	A3/4	B0	A3	A3	NA	NA	B0	B0	NA	NA	A3	B0	NA	A3/4	A3/4
50-59	Male	CT	Resident	County Hospital	Fall from height	Non-operative	Intact	L3	L3	A3/4	B0	A4	A4	NA	NA	B0	B0	NA	NA	A4	B0	NA	A3/4	A3/4
30-39	Female	CT and MRI	Resident	County Hospital	Fall from height	Non-operative	Intact	Th11	Th12	A3/4	B0	A3	A3	NA	NA	B0	B0	NA	NA	A3	B0	NA	A3/4	A3/4
60-69	Male	Conventional radiograph	Unknown	University Hospital	Struck against object	Non-operative	Radiculopathy	L1	L1	A3/4	B0	A4	A4	NA	NA	B0	B0	NA	NA	A4	B0	NA	A3/4	A3/4
40-49	Male	CT and MRI	Orthopedic surgeon	University Hospital	Fall from height	Non-operative	Intact	L1	L1	A3/4	B0	A4	A4	A4	A4	B0	B0	B0	B0	A4	B0	NA	A3/4	A3/4
40-49	Female	CT	Unknown	County Hospital	Horse riding accident	Non-operative	Intact	L1	L1	A3/4	B0	A4	A4	NA	NA	B0	B0	NA	NA	A4	B0	NA	A3/4	A3/4
50-59	Female	CT	Orthopedic surgeon	County Hospital	Horse riding accident	Non-operative	Intact	L1	L1	A3/4	BX	A4	A3	NA	NA	B0	B0	NA	NA	A4	B0	NA	A3/4	A3/4
50-59	Male	CT	Resident	County Hospital	Fall from height	Non-operative	Intact	Th12	Th12	A3/4	BX	A4	A4	NA	NA	B0	B0	NA	NA	A4	B0	NA	A3/4	A3/4
50-59	Female	CT	Orthopedic surgeon	County Hospital	Fall from height	Non-operative	Intact	Th12	Th12	A3/4	B0	A4	A4	NA	NA	B0	B0	NA	NA	A4	B0	NA	A3/4	A3/4
40-49	Male	CT and MRI	Intern	University Hospital	Fall from height	Non-operative	Intact	L1	L1	A3/4	BX	A3	A3	A3	A4	B0	B0	B0	B0	A3	B0	NA	A3/4	A3/4
30-39	Female	CT	Spine surgeon	University Hospital	Fall from height	Non-operative	Intact	Th12	Th12	A3/4	B1	A3	A1	NA	NA	B0	B0	NA	NA	A3	B0	NA	B1-A3/4	A3/4
20-29	Male	CT and MRI	Intern	County Hospital	Road traffic accident	Non-operative	Intact	L1	L1	A3/4	B0	A3	A3	NA	NA	B0	B0	NA	NA	A3	B0	NA	A3/4	A3/4
40-49	Male	CT	Spine surgeon	University Hospital	Fall from height	Non-operative	Intact	L1	L1	A3/4	B0	A3	A3	NA	NA	B0	B0	NA	NA	A3	B0	NA	A3/4	A3/4
60-69	Female	CT	Unknown	County Hospital	Fall from height	Non-operative	Intact	L2	L2	A3/4	B0	A3	A3	A3	A3	B0	B0	B0	B0	A3	B0	NA	A3/4	A3/4
50-59	Female	CT	Resident	County Hospital	Road traffic accident	Non-operative	Intact	Th12	Th12	A3/4	B0	A3	A3	NA	NA	B0	B0	NA	NA	A3	B0	NA	A3/4	A3/4
30-39	Male	CT	Unknown	County Hospital	Road traffic accident	Non-operative	Intact	Th12	Th12	A3/4	B0	A3	A3	NA	NA	B0	B0	NA	NA	A3	B0	NA	A3/4	A3/4
20-29	Male	CT and MRI	Resident	County Hospital	Fall from height	Non-operative	Intact	Th11	Th12	A3/4	BX	A3	A3	NA	NA	B0	B0	NA	NA	A3	B0	NA	A3/4	A3/4
20-29	Male	CT	Orthopedic surgeon	University Hospital	Road traffic accident	Non-operative	Intact	L2	L2	A3/4	B0	A4	A4	A4	A4	B0	B0	B0	B0	A4	B0	NA	A3/4	A3/4
60-69	Female	CT	Spine surgeon	County Hospital	Road traffic accident	Non-operative	Intact	L1	L1	A3/4	B0	A3	A3	NA	NA	B0	B0	NA	NA	A3	B0	NA	A3/4	A3/4
30-39	Female	CT	Intern	County Hospital	Road traffic accident	Non-operative	Intact	Th10	Th10	A3/4	B0	A3	A1	NA	NA	B0	B0	NA	NA	A3	B0	NA	A3/4	A3/4
40-49	Male	CT	Resident	County Hospital	Road traffic accident	Non-operative	Intact	L1	L1	A3/4	B0	A3	A3	NA	NA	B0	B0	NA	NA	A3	B0	NA	A3/4	A3/4
50-59	Male	CT and MRI	Intern	County Hospital	Fall from height	Non-operative	Intact	Th12	Th12	A3/4	BX	A4	A4	NA	NA	B0	B0	NA	NA	A4	B0	NA	A3/4	A3/4
50-59	Female	CT	Resident	University Hospital	Bicycle accident	Non-operative	Intact	L2	L2	A3/4	B0	A3	A3	A3	A3	B0	B0	B0	B0	A3	B0	NA	A3/4	A3/4
50-59	Male	CT	Unknown	County Hospital	Struck against object	Non-operative	Intact	Th12	Th12	A3/4	B0	A4	A4	NA	NA	B0	B0	NA	NA	A4	B0	NA	A3/4	A3/4
60-69	Female	CT and MRI	Orthopedic surgeon	County Hospital	Missing	Non-operative	Intact	Th12	Th12	A3/4	BX	A3	A3	NA	NA	B0	B0	NA	NA	A3	B0	NA	A3/4	A3/4
60-69	Female	CT	Unknown	County Hospital	Road traffic accident	Non-operative	Intact	Th12	Th12	A3/4	B0	A3	A3	NA	NA	B0	B0	NA	NA	A3	B0	NA	A3/4	A3/4
30-39	Male	CT	Resident	County Hospital	Road traffic accident	Non-operative	Intact	L1	Th12	A3/4	B0	A4	A3	NA	NA	B0	B0	NA	NA	A4	B0	NA	A3/4	A3/4
60-69	Male	CT	Orthopedic surgeon	County Hospital	Exposure to mechanical forces	Non-operative	Intact	Th11	Th11	A3/4	B0	A3	A3	A3	A3	B0	B0	B0	B0	A3	B0	NA	A3/4	A3/4
60-69	Male	CT and MRI	Resident	County Hospital	Fall from height	Non-operative	Intact	Th11	Th11	A3/4	B0	A3	A3	NA	NA	B0	B0	NA	NA	A3	B0	NA	A3/4	A3/4
40-49	Female	CT	Unknown	County Hospital	Fall from height	Non-operative	Intact	Th12	Th12	A3/4	B0	A3	A3	NA	NA	B0	B0	NA	NA	A3	B0	NA	A3/4	A3/4
60-69	Female	CT	Unknown	County Hospital	Exposure to mechanical forces	Non-operative	Intact	L1	L1	A3/4	B0	A3	A3	NA	NA	B0	B0	NA	NA	A3	B0	NA	A3/4	A3/4
30-39	Male	CT	Resident	County Hospital	Road traffic accident	Non-operative	Intact	L1	L1	A3/4	B0	A4	A4	NA	NA	B0	B0	NA	NA	A4	B0	NA	A3/4	A3/4
40-49	Female	CT	Unknown	County Hospital	Horse riding accident	Non-operative	Intact	L1	L1	A3/4	B0	A3	A3	NA	NA	B0	B0	NA	NA	A3	B0	NA	A3/4	A3/4
40-49	Female	CT	Unknown	County Hospital	Road traffic accident	Non-operative	Intact	L3	L3	A3/4	B0	A3	A3	A3	A3	B0	B0	B0	B0	A3	B0	NA	A3/4	A3/4
20-29	Female	CT and MRI	Spine surgeon	University Hospital	Fall from height	Operative	Intact	L2	L2	A3/4	B0	A4	A4	NA	NA	B0	B0	NA	NA	A4	B0	NA	A3/4	A3/4
30-39	Female	CT	Spine surgeon	County Hospital	Road traffic accident	Operative	Intact	L1	L1	A3/4	B2	A4	A4	NA	NA	B0	B0	NA	NA	A4	B0	NA	B2-A3/4	A3/4
40-49	Female	CT	Orthopedic surgeon	County Hospital	Horse riding accident	Operative	Intact	Th12	Th12	A3/4	B2	A4	A4	NA	NA	B0	B0	NA	NA	A4	B0	NA	B2-A3/4	A3/4
60-69	Female	CT	Spine surgeon	University Hospital	Fall from height	Operative	Intact	Th12	Th12	A3/4	B2	A4	A4	NA	NA	B0	B0	NA	NA	A4	B0	NA	B2-A3/4	A3/4
20-29	Male	CT	Unknown	County Hospital	Bicycle accident	Operative	Intact	Th12	Th12	A3/4	B0	A4	A4	A4	A4	B0	B0	B0	B0	A4	B0	NA	A3/4	A3/4
<20	Male	CT	Spine surgeon	University Hospital	Fall from height	Operative	Radiculopathy	L3	L3	A3/4	B0	A4	A4	NA	NA	B0	B0	NA	NA	A4	B0	NA	A3/4	A3/4
20-29	Male	CT	Spine surgeon	University Hospital	Fall from height	Operative	Intact	L2	L2	A3/4	B2	A3	A3	A3	A3	B0	B0	B0	B0	A3	B0	NA	B2-A3/4	A3/4
20-29	Male	MRI	Spine surgeon	University Hospital	Road traffic accident	Operative	Intact	L1	L1	A3/4	B2	A4	A3	NA	NA	B0	B0	NA	NA	A4	B0	NA	B2-A3/4	A3/4
30-39	Male	CT	Orthopedic surgeon	University Hospital	Fall from height	Operative	Intact	L2	L2	A3/4	BX	A4	A4	NA	NA	B0	B0	NA	NA	A4	B0	NA	A3/4	A3/4
20-29	Female	CT	Spine surgeon	University Hospital	Fall from height	Operative	Intact	L3	L3	A3/4	B2	A4	A4	A4	A4	B0	B0	B0	B0	A4	B0	NA	B2-A3/4	A3/4
60-69	Male	CT	Spine surgeon	University Hospital	Road traffic accident	Operative	Intact	L1	NA	A3/4	B2	A4	A4	NA	NA	B0	B0	NA	NA	A4	B0	NA	B2-A3/4	A3/4
50-59	Male	CT	Spine surgeon	University Hospital	Fall from height	Operative	Intact	L1	L1	A3/4	B0	A4	A4	A4	A4	B0	B0	B2	B0	A4	B0	NA	A3/4	A3/4
50-59	Female	CT	Spine surgeon	University Hospital	Fall from height	Operative	Intact	L1	L1	A3/4	B2	A4	A4	NA	NA	B0	B0	NA	NA	A4	B0	NA	B2-A3/4	A3/4
30-39	Female	CT and MRI	Unknown	University Hospital	Fall from height	Operative	Intact	L1	L1	A3/4	B1	A3	A3	NA	NA	B0	B0	NA	NA	A3	B0	NA	B1-A3/4	A3/4
50-59	Female	CT	Spine surgeon	University Hospital	Horse riding accident	Operative	Intact	L2	L2	A3/4	B1	A3	A3	NA	NA	B0	B0	NA	NA	A3	B0	NA	B1-A3/4	A3/4
40-49	Male	CT	Orthopedic surgeon	University Hospital	Self-inflicted injury	Operative	Intact	L2	L2	A3/4	B0	A4	A4	NA	NA	B0	B0	NA	NA	A4	B0	NA	A3/4	A3/4
20-29	Female	CT	Spine surgeon	University Hospital	Road traffic accident	Operative	Intact	L1	L1	A3/4	B2	A4	A4	NA	NA	B0	B0	NA	NA	A4	B0	NA	B2-A3/4	A3/4
60-69	Male	CT	Spine surgeon	University Hospital	Fall from height	Operative	Intact	L1	L1	A3/4	B2	A4	A4	A4	A4	B0	B0	B0	B0	A4	B0	NA	B2-A3/4	A3/4
20-29	Female	CT and MRI	Spine surgeon	County Hospital	Missing	Operative	Intact	L1	L1	A3/4	B2	A4	A4	NA	NA	B0	B0	NA	NA	A4	B0	NA	B2-A3/4	A3/4
<20	Female	CT	Spine surgeon	University Hospital	Fall from height	Operative	Intact	L2	L2	A3/4	B0	A4	A4	NA	NA	B0	B0	NA	NA	A4	B0	NA	A3/4	A3/4
40-49	Male	CT	Spine surgeon	University Hospital	Fall from height	Operative	Intact	L2	L2	A3/4	B0	A4	A4	NA	NA	B0	B0	NA	NA	A4	B0	NA	A3/4	A3/4
30-39	Female	CT	Spine surgeon	University Hospital	Horse riding accident	Operative	Intact	Th12	Th12	A3/4	B0	A4	A4	NA	NA	B0	B0	NA	NA	A4	B0	NA	A3/4	A3/4
50-59	Female	CT	Spine surgeon	University Hospital	Road traffic accident	Operative	Intact	L3	L3	A3/4	B2	A4	A4	NA	NA	B0	B0	NA	NA	A4	B0	NA	B2-A3/4	A3/4
20-29	Male	CT and MRI	Spine surgeon	County Hospital	Road traffic accident	Operative	Intact	L1	L1	A3/4	BX	A4	A4	A4	A4	B0	B0	B0	B0	A4	B0	NA	A3/4	A3/4
20-29	Male	CT and MRI	Spine surgeon	University Hospital	Fall from height	Operative	Intact	L1	L1	A3/4	B0	A4	A4	NA	NA	B0	B0	NA	NA	A4	B0	NA	A3/4	A3/4
40-49	Female	CT	Spine surgeon	University Hospital	Horse riding accident	Operative	Intact	Th12	Th12	A3/4	B2	A4	A4	NA	NA	B0	B0	NA	NA	A4	B0	NA	B2-A3/4	A3/4
20-29	Female	CT	Spine surgeon	University Hospital	Fall from height	Operative	Intact	L1	L1	A3/4	B0	A4	A4	NA	NA	B0	B0	NA	NA	A4	B0	NA	A3/4	A3/4
20-29	Male	CT	Spine surgeon	University Hospital	Exposure to mechanical forces	Operative	Intact	Th12	Th12	A3/4	B2	A3	A3	A3	A3	B0	B0	B0	B0	A3	B0	NA	B2-A3/4	A3/4
50-59	Male	CT	Spine surgeon	University Hospital	Fall from height	Operative	Intact	L1	L1	A3/4	B0	A4	A4	NA	NA	B0	B0	NA	NA	A4	B0	NA	A3/4	A3/4
40-49	Female	CT	Unknown	University Hospital	Horse riding accident	Operative	Radiculopathy	L1	L1	A3/4	B2	A4	A4	NA	NA	B0	B0	NA	NA	A4	B0	NA	B2-A3/4	A3/4
20-29	Male	CT and MRI	Resident	University Hospital	Fall from height	Operative	Radiculopathy	L1	L1	A3/4	B2	A4	A4	NA	NA	B2	B0	NA	NA	A4	B0	NA	B2-A3/4	A3/4
20-29	Female	CT	Spine surgeon	University Hospital	Fall from height	Operative	Intact	Th12	Th12	A3/4	B2	A4	A4	A4	A4	B0	B0	B0	B0	A4	B0	NA	B2-A3/4	A3/4
20-29	Female	CT and MRI	Spine surgeon	University Hospital	Fall from height	Operative	Intact	Th12	Th12	A3/4	BX	A4	A4	NA	NA	B0	B0	NA	NA	A4	B0	NA	A3/4	A3/4
50-59	Male	CT	Spine surgeon	University Hospital	Road traffic accident	Operative	Intact	L1	L1	A3/4	B0	A4	A4	NA	NA	B0	B0	NA	NA	A4	B0	NA	A3/4	A3/4
40-49	Female	CT	Unknown	University Hospital	Fall from height	Operative	Intact	L1	L1	A3/4	B0	A3	A3	NA	NA	B0	B0	NA	NA	A3	B0	NA	A3/4	A3/4
<20	Male	CT	Spine surgeon	University Hospital	Road traffic accident	Operative	Intact	L2	L2	A3/4	B1	A4	A4	A4	A4	B0	B0	B0	B0	A4	B0	NA	B1-A3/4	A3/4
30-39	Male	CT	Spine surgeon	University Hospital	Road traffic accident	Operative	Intact	L1	L1	A3/4	B0	A3	A3	NA	NA	B0	B0	NA	NA	A3	B0	NA	A3/4	A3/4
50-59	Male	CT	Resident	University Hospital	Fall from height	Operative	Intact	L3	L3	A3/4	B0	A4	A3	NA	NA	B0	B0	NA	NA	A4	B0	NA	A3/4	A3/4
20-29	Female	CT	Spine surgeon	University Hospital	Fall from height	Operative	Intact	L1	L1	A3/4	B1	A3	A3	NA	NA	B0	B0	NA	NA	A3	B0	NA	B1-A3/4	A3/4
60-69	Female	CT and MRI	Unknown	University Hospital	Fall from height	Operative	Radiculopathy	Th12	Th12	A3/4	B0	A4	A4	NA	NA	B0	B0	NA	NA	A4	B0	NA	A3/4	A3/4
30-39	Male	CT	Spine surgeon	University Hospital	Self-inflicted injury	Operative	Intact	L1	L1	A3/4	B1	A4	A4	NA	NA	B0	B0	NA	NA	A4	B0	NA	B1-A3/4	A3/4
30-39	Male	CT and MRI	Spine surgeon	County Hospital	Road traffic accident	Operative	Intact	L1	L1	A3/4	B1	A4	A4	A4	A4	B0	B0	B0	B0	A4	B0	NA	B1-A3/4	A3/4
60-69	Male	MRI	Spine surgeon	County Hospital	Road traffic accident	Operative	Intact	L1	L1	A3/4	B1	A4	A4	NA	NA	B0	B0	NA	NA	A4	B0	NA	B1-A3/4	A3/4
50-59	Female	MRI	Spine surgeon	University Hospital	Horse riding accident	Operative	Intact	L1	L1	A3/4	B0	A4	A4	NA	NA	B0	B0	NA	NA	A4	B0	NA	A3/4	A3/4
50-59	Female	CT	Spine surgeon	University Hospital	Bicycle accident	Operative	Intact	L1	L1	A3/4	B0	A4	A3	A4	A4	B0	B0	B0	B0	A4	B0	NA	A3/4	A3/4
40-49	Male	CT	Spine surgeon	University Hospital	Exposure to mechanical forces	Operative	Intact	Th12	Th12	A3/4	B1	A4	A4	NA	NA	B0	B0	NA	NA	A4	B0	NA	B1-A3/4	A3/4
20-29	Female	CT	Spine surgeon	University Hospital	Horse riding accident	Operative	Radiculopathy	L2	L2	A3/4	B0	A4	A4	A4	A4	B0	B0	B0	B0	A4	B0	NA	A3/4	A3/4
50-59	Male	CT and MRI	Spine surgeon	University Hospital	Fall from height	Operative	Intact	L1	L1	A3/4	B1	A4	A4	NA	NA	B0	B0	NA	NA	A4	B0	NA	B1-A3/4	A3/4
40-49	Male	CT	Spine surgeon	County Hospital	Fall from height	Operative	Intact	L1	L1	A3/4	B2	A3	A3	NA	NA	B0	B0	NA	NA	A3	B0	NA	B2-A3/4	A3/4
20-29	Male	CT	Orthopedic surgeon	University Hospital	Road traffic accident	Operative	Intact	Th12	Th12	A3/4	B1	A3	A1	NA	NA	B0	B0	NA	NA	A3	B0	NA	B1-A3/4	A3/4
30-39	Male	CT and MRI	Spine surgeon	University Hospital	Struck against object	Operative	Intact	L1	L1	A3/4	B1	A3	A3	NA	NA	B0	B0	NA	NA	A3	B0	NA	B1-A3/4	A3/4
<20	Male	CT and MRI	Spine surgeon	County Hospital	Watercraft related accident	Operative	Intact	L1	L1	A3/4	B0	A4	A4	NA	NA	B0	B0	NA	NA	A4	B0	NA	A3/4	A3/4
40-49	Male	CT and MRI	Spine surgeon	University Hospital	Road traffic accident	Operative	Intact	L1	L2	A3/4	B1	A4	A4	NA	NA	B0	B0	NA	NA	A4	B0	NA	B1-A3/4	A3/4
<20	Female	CT	Spine surgeon	University Hospital	Road traffic accident	Operative	Intact	L1	L1	A3/4	B2	A4	A4	NA	NA	B0	B0	NA	NA	A4	B0	NA	B2-A3/4	A3/4
30-39	Female	CT	Orthopedic surgeon	County Hospital	Self-inflicted injury	Operative	Intact	L1	L1	A3/4	BX	A4	A4	A4	A4	B0	B0	B0	B0	A4	B0	NA	A3/4	A3/4
30-39	Female	CT	Spine surgeon	University Hospital	Road traffic accident	Operative	Intact	L1	L1	A3/4	B1	A3	A3	NA	NA	B0	B0	NA	NA	A3	B0	NA	B1-A3/4	A3/4
30-39	Female	CT	Spine surgeon	University Hospital	Fall from height	Operative	Intact	L1	L1	A3/4	B1	A4	A4	NA	NA	B0	B0	NA	NA	A4	B0	NA	B1-A3/4	A3/4
30-39	Female	CT	Spine surgeon	County Hospital	Fall from height	Operative	Intact	L1	L1	A3/4	B2	A4	A4	NA	NA	B0	B0	NA	NA	A4	B0	NA	B2-A3/4	A3/4
30-39	Male	CT	Spine surgeon	University Hospital	Road traffic accident	Operative	Intact	L1	L1	A3/4	B1	A3	A3	NA	NA	B0	B0	NA	NA	A3	B0	NA	B1-A3/4	A3/4
50-59	Female	CT	Spine surgeon	County Hospital	Fall from height	Operative	Intact	L2	L2	A3/4	BX	A4	A4	A4	A4	B0	B0	B0	B0	A4	B0	NA	A3/4	A3/4
20-29	Female	CT	Spine surgeon	University Hospital	Self-inflicted injury	Operative	Intact	Th12	L1	A3/4	B0	A4	A4	NA	NA	B0	B0	NA	NA	A4	B0	NA	A3/4	A3/4
40-49	Male	CT	Spine surgeon	University Hospital	Self-inflicted injury	Operative	Radiculopathy	L2	L2	A3/4	B0	A4	A4	NA	NA	B0	B0	NA	NA	A4	B0	NA	A3/4	A3/4
60-69	Male	MRI	Spine surgeon	University Hospital	Fall from height	Operative	Intact	L1	L1	A3/4	B2	A3	A3	NA	NA	B0	B0	NA	NA	A3	B0	NA	B2-A3/4	A3/4
20-29	Male	CT	Spine surgeon	University Hospital	Self-inflicted injury	Operative	Intact	L3	L3	A3/4	B1	A4	A4	NA	NA	B2	B0	NA	NA	A4	B0	NA	B1-A3/4	A3/4
50-59	Female	CT and MRI	Spine surgeon	University Hospital	Fall from height	Operative	Intact	L2	L2	A3/4	B0	A4	A3	A4	A3	B0	B0	B0	B0	A3	B0	NA	A3/4	A3/4
40-49	Female	CT and MRI	Spine surgeon	University Hospital	Fall from height	Operative	Intact	L1	L1	A3/4	B1	A3	A3	NA	NA	B0	B0	NA	NA	A3	B0	NA	B1-A3/4	A3/4
40-49	Male	CT	Spine surgeon	County Hospital	Fall from height	Operative	Intact	L1	L1	A3/4	B0	A4	A4	NA	NA	B0	B0	NA	NA	A4	B0	NA	A3/4	A3/4
60-69	Male	CT and MRI	Spine surgeon	University Hospital	Fall from height	Operative	Intact	L1	L1	A3/4	B1	A4	A4	NA	NA	B0	B0	NA	NA	A4	B0	NA	B1-A3/4	A3/4
50-59	Male	CT	Spine surgeon	County Hospital	Fall from height	Operative	Intact	Th12	Th12	A3/4	B2	A4	A4	NA	NA	B0	B0	NA	NA	A4	B0	NA	B2-A3/4	A3/4
40-49	Male	CT and MRI	Spine surgeon	University Hospital	Fall from height	Operative	Intact	L2	L2	A3/4	B1	A4	A4	A4	A4	B0	B0	B0	B0	A4	B0	NA	B1-A3/4	A3/4
40-49	Male	CT	Spine surgeon	University Hospital	Road traffic accident	Operative	Intact	L1	L1	A3/4	B1	A4	A4	NA	NA	B0	B0	NA	NA	A4	B0	NA	B1-A3/4	A3/4
40-49	Female	CT	Spine surgeon	University Hospital	Road traffic accident	Operative	Intact	L1	L1	A3/4	B1	A1	Other	Other	Other	B1	B1	B1	B1	Other	B1	NA	B1-A3/4	B1-A1
60-69	Female	CT and MRI	Spine surgeon	University Hospital	Missing	Non-operative	Intact	Th12	Th12	A3/4	B2	A1	A1	NA	NA	B2	B2	NA	NA	A1	B2	NA	B2-A3/4	B2-A1
30-39	Male	CT	Spine surgeon	University Hospital	Fall from height	Operative	Intact	Th12	Th12	A3/4	BX	A2	A1	NA	NA	B2	B2	NA	NA	A1	B2	NA	A3/4	B2-A1
20-29	Male	CT and MRI	Spine surgeon	University Hospital	Road traffic accident	Operative	Intact	Th11	NA	A3/4	B1	A1	A1	NA	NA	B2	B2	NA	NA	A1	B2	NA	B1-A3/4	B2-A1
60-69	Male	CT	Unknown	County Hospital	Fall from height	Non-operative	Intact	L3	L3	A3/4	BX	A3	A3	NA	NA	B2	B2	NA	NA	A3	B2	NA	A3/4	B2-A3/4
50-59	Male	CT	Spine surgeon	University Hospital	Fall from height	Non-operative	Intact	L1	L1	A3/4	B1	A4	A4	NA	NA	B2	B2	NA	NA	A4	B2	NA	B1-A3/4	B2-A3/4
60-69	Male	CT and MRI	Spine surgeon	University Hospital	Fall from height	Non-operative	Intact	Th12	Th12	A3/4	B1	A3	A3	A3	A3	B2	B2	B2	B0	A3	B2	NA	B1-A3/4	B2-A3/4
50-59	Female	CT	Spine surgeon	County Hospital	Road traffic accident	Non-operative	Intact	L1	L1	A3/4	B2	A3	A3	NA	NA	B2	B2	NA	NA	A3	B2	NA	B2-A3/4	B2-A3/4
40-49	Male	CT	Orthopedic surgeon	University Hospital	Fall from height	Non-operative	Intact	L1	L1	A3/4	B0	A3	A3	NA	NA	B2	B2	NA	NA	A3	B2	NA	A3/4	B2-A3/4
60-69	Male	CT	Resident	County Hospital	Fall from height	Non-operative	Intact	L1	L1	A3/4	BX	A3	A3	NA	NA	B2	B2	NA	NA	A3	B2	NA	A3/4	B2-A3/4
60-69	Male	CT and MRI	Orthopedic surgeon	County Hospital	Fall from height	Non-operative	Intact	L2	L2	A3/4	B1	A4	A4	NA	NA	B2	B2	NA	NA	A4	B2	NA	B1-A3/4	B2-A3/4
50-59	Female	CT	Spine surgeon	University Hospital	Fall from height	Operative	Intact	Th12	Th12	A3/4	B0	A4	A4	NA	NA	B2	B2	NA	NA	A4	B2	NA	A3/4	B2-A3/4
30-39	Male	CT	Spine surgeon	County Hospital	Road traffic accident	Operative	Intact	L2	L2	A3/4	B0	A3	A3	NA	NA	B2	B2	NA	NA	A3	B2	NA	A3/4	B2-A3/4
20-29	Male	CT	Unknown	County Hospital	Road traffic accident	Operative	Intact	L2	L2	A3/4	BX	A3	A3	NA	NA	B2	B2	NA	NA	A3	B2	NA	A3/4	B2-A3/4
40-49	Female	CT and MRI	Spine surgeon	University Hospital	Self-inflicted injury	Operative	Intact	L1	L1	A3/4	B2	A4	A4	NA	NA	B2	B2	NA	NA	A4	B2	NA	B2-A3/4	B2-A3/4
40-49	Male	CT	Spine surgeon	University Hospital	Fall from height	Operative	Intact	L1	L1	A3/4	B1	A4	A4	NA	NA	B2	B2	NA	NA	A4	B2	NA	B1-A3/4	B2-A3/4
20-29	Male	CT	Spine surgeon	University Hospital	Fall from height	Operative	Intact	L1	L1	A3/4	B2	A4	A4	NA	NA	B2	B0	NA	NA	A4	B2	NA	B2-A3/4	B2-A3/4
40-49	Male	CT	Orthopedic surgeon	University Hospital	Fall from height	Operative	Intact	L1	L1	A3/4	B1	A4	A3	NA	NA	B2	B2	NA	NA	A3	B2	NA	B1-A3/4	B2-A3/4
20-29	Male	CT	Spine surgeon	University Hospital	Road traffic accident	Operative	Intact	L3	L3	A3/4	B1	A3	A3	NA	NA	B0	B2	NA	NA	A3	B2	NA	B1-A3/4	B2-A3/4
30-39	Female	CT	Spine surgeon	University Hospital	Fall from height	Operative	Intact	L3	L3	A3/4	B1	A4	A2	NA	NA	B2	B2	NA	NA	A4	B2	NA	B1-A3/4	B2-A3/4
30-39	Female	CT	Spine surgeon	University Hospital	Fall from height	Operative	Intact	L2	L2	A3/4	B2	A4	A4	NA	NA	B2	B2	NA	NA	A4	B2	NA	B2-A3/4	B2-A3/4
40-49	Female	CT	Spine surgeon	University Hospital	Fall from height	Operative	Intact	L1	L1	A3/4	B1	A4	A4	A4	A4	B2	B2	B2	B0	A4	B2	NA	B1-A3/4	B2-A3/4
40-49	Male	CT	Spine surgeon	University Hospital	Fall from height	Operative	Intact	L1	L1	A3/4	BX	A4	A4	NA	NA	B2	B2	NA	NA	A4	B2	NA	A3/4	B2-A3/4
50-59	Male	CT	Spine surgeon	University Hospital	Road traffic accident	Operative	Intact	L2	L2	A3/4	B2	A4	A4	NA	NA	B2	B2	NA	NA	A4	B2	NA	B2-A3/4	B2-A3/4
50-59	Female	CT	Spine surgeon	County Hospital	Horse riding accident	Operative	Intact	L1	L1	A3/4	B2	A4	A4	NA	NA	B2	B2	NA	NA	A4	B2	NA	B2-A3/4	B2-A3/4
50-59	Male	CT	Spine surgeon	University Hospital	Self-inflicted injury	Operative	Intact	L1	L2	A3/4	B1	A4	A4	NA	NA	B2	B2	NA	NA	A4	B2	NA	B1-A3/4	B2-A3/4
50-59	Female	CT	Spine surgeon	University Hospital	Fall from height	Operative	Intact	Th12	Th12	A3/4	BX	A3	A3	A3	A3	B2	B2	B2	B0	A3	B2	NA	A3/4	B2-A3/4
40-49	Male	CT	Spine surgeon	University Hospital	Fall from height	Operative	Intact	L1	L1	A3/4	B1	A3	A3	NA	NA	B2	B2	NA	NA	A3	B2	NA	B1-A3/4	B2-A3/4
60-69	Female	CT	Spine surgeon	University Hospital	Fall from height	Operative	Intact	L1	L1	A3/4	B1	A3	A3	NA	NA	B2	B2	NA	NA	A3	B2	NA	B1-A3/4	B2-A3/4
50-59	Female	CT	Spine surgeon	University Hospital	Horse riding accident	Operative	Intact	L1	L1	A3/4	BX	A3	A3	NA	NA	B2	B2	NA	NA	A3	B2	NA	A3/4	B2-A3/4
50-59	Female	CT	Spine surgeon	University Hospital	Horse riding accident	Operative	Intact	L1	L1	A3/4	B1	A4	A4	NA	NA	B2	B2	NA	NA	A4	B2	NA	B1-A3/4	B2-A3/4
40-49	Male	CT	Spine surgeon	University Hospital	Struck against object	Operative	Intact	Th11	Th11	A3/4	B1	A4	A4	NA	NA	B2	B2	NA	NA	A4	B2	NA	B1-A3/4	B2-A3/4
60-69	Female	CT	Spine surgeon	University Hospital	Bicycle accident	Operative	Intact	Th12	Th12	A3/4	B1	A4	A4	NA	NA	B2	B2	NA	NA	A4	B2	NA	B1-A3/4	B2-A3/4
<20	Male	CT	Spine surgeon	University Hospital	Road traffic accident	Operative	Intact	L1	L1	A3/4	B2	A3	A1	A3	A1	B2	B2	B2	B1	A3	B2	NA	B2-A3/4	B2-A3/4
40-49	Male	CT	Spine surgeon	University Hospital	Road traffic accident	Operative	Intact	L1	L1	A3/4	B1	A4	A4	NA	NA	B2	B2	NA	NA	A4	B2	NA	B1-A3/4	B2-A3/4
20-29	Female	CT and MRI	Unknown	University Hospital	Fall from height	Operative	Intact	L1	L1	A3/4	B1	A3	Other	NA	NA	B2	B2	NA	NA	A3	B2	NA	B1-A3/4	B2-A3/4
20-29	Female	CT and MRI	Unknown	County Hospital	Road traffic accident	Operative	Intact	Th10	Th10	A3/4	B1	A3	A1	NA	NA	B2	B2	NA	NA	A3	B2	NA	B1-A3/4	B2-A3/4
60-69	Female	CT	Spine surgeon	University Hospital	Fall from height	Operative	Intact	L1	L1	A3/4	B0	A4	A4	NA	NA	B2	B2	NA	NA	A4	B2	NA	A3/4	B2-A3/4
50-59	Male	CT	Spine surgeon	County Hospital	Fall from height	Operative	Intact	L3	L3	A3/4	B0	A4	A4	NA	NA	B2	B2	NA	NA	A4	B2	NA	A3/4	B2-A3/4
40-49	Male	CT	Unknown	County Hospital	Road traffic accident	Operative	Intact	Th12	Th12	A3/4	B1	A4	A3	NA	NA	B2	B2	NA	NA	A4	B2	NA	B1-A3/4	B2-A3/4
50-59	Female	CT and MRI	Spine surgeon	University Hospital	Bicycle accident	Operative	Intact	L1	L1	A3/4	B1	A4	A3	NA	NA	B2	B2	NA	NA	A4	B2	NA	B1-A3/4	B2-A3/4
40-49	Female	CT and MRI	Spine surgeon	University Hospital	Horse riding accident	Operative	Intact	Th12	Th12	A3/4	B1	A3	A3	A3	A3	B2	B2	B0	B0	A3	B2	NA	B1-A3/4	B2-A3/4
<20	Female	CT	Spine surgeon	University Hospital	Self-inflicted injury	Operative	Intact	Th12	L1	A3/4	B1	A3	Other	NA	NA	B2	B1	NA	NA	A3	B2	NA	B1-A3/4	B2-A3/4
50-59	Male	CT	Spine surgeon	University Hospital	Fall from height	Operative	Intact	L2	L2	A3/4	B1	A4	A4	NA	NA	B2	B2	NA	NA	A4	B2	NA	B1-A3/4	B2-A3/4
20-29	Male	Conventional radiograph	Spine surgeon	County Hospital	Road traffic accident	Non-operative	Intact	L1	L1	A3/4	B0	Other	A1	NA	NA	B0	B0	NA	NA	Other	B0	C1	A3/4	C1
50-59	Male	CT and MRI	Spine surgeon	University Hospital	Road traffic accident	Operative	Intact	Th11	Th11	A3/4	B1	Other	A3	NA	NA	B0	B0	NA	NA	Other	B0	C1	B1-A3/4	C1
60-69	Female	CT	Spine surgeon	University Hospital	Fall from height	Operative	Intact	Th11	Th11	A3/4	BX	Other	Other	NA	NA	B2	B0	NA	NA	Other	B0	C2/3	A3/4	C2/3

## Sheet: Variable Description
Age group	Age divided into 10-year intervals
Sex	Sex
Medical imaging modality	Medical imaging modality reviewed for classification
Registering physician	Registering physician in the Swedish Fracture Register
Hospital type	Hospital type
Mechanism of injury	Mechanism of injury
Treatment	Treatment
Neurology	Neurology
Fracture level Swedish Fracture Register	Fracture level described by the Swedish Fracture Register
Fracture level Gold Standard	Fracture level according to Gold Standard
Type A Swedish Fracture Register	Type A injury according to the Swedish Fracture Register
Type B Swedish Fracture Register	Type B injury according to the Swedish Fracture Register
Type A Reviewer 1	Type A injury according to Reviewer 1
Type A Reviewer 2	Type A injury according to Reviewer 2
Type A Reviewer 1 2nd review	Type A injury according to Reviewer 1 during 2nd review
Type A Reviewer 2 2nd review	Type A injury according to Reviewer 2 during 2nd review
Type B Reviewer 1	Type B injury according to Reviewer 1
Type B Reviewer 2	Type B injury according to Reviewer 2
Type B Reviewer 1 2nd review	Type B injury according to Reviewer 1 during 2nd review
Type B Reviewer 2 2nd review	Type B injury according to Reviewer 2 during 2nd review
Type A Gold Standard	Type A according to Gold Standard
Type B Gold Standard	Type B according to Gold Standard
Type C Gold Standard	Type C according to Gold Standard
AOSpine Swedish Fracture Register	AOSpine classification according to Swedish Fracture Register
AOSpine Gold Standard	AOSpine according to Gold Standard using the Swedish Fracture Register modification

## Sheet: Contact Information
Title	Reliability of thoracolumbar burst fracture classification in the Swedish Fracture Register
Journal name	BMC Musculoskeletal Disorders
Author names	Simon Blixt1,2,3, Fabian Burmeister4, Sebastian Mukka4, Lukas Bobinski4, Peter Försth2, Olof Westin5,6, Paul Gerdhem1,2
Affiliations	1Department of Orthopaedics and Hand surgery, Uppsala University Hospital 2Department of Surgical Sciences, Uppsala University, Uppsala, Sweden 3Department of Clinical Science Intervention and Technology, Karolinska Institutet, Stockholm, Sweden 4Department of Surgical and Perioperative Sciences (Orthopaedics), Umeå University, Umeå, Sweden 5Department of Orthopaedics, Institute of Clinical Scie…
e-mail	simon.blixt@akademiska.se
